# Supplementary material for: Reasons for the Place of Care of the Elders: A Systematic Review
Source: Healthcare (Basel). 2020 Oct 27;8(4):436. doi: 10.3390/healthcare8040436 (PMC7712302; doi:10.3390/healthcare8040436)
Supplement: Supplementary file 1 [file healthcare-08-00436-s001.zip]

Archive with 4 entries (3 files):
- Supplementary Material/
- Supplementary Material/Supplementary files. Table S1.docx
- Supplementary Material/Supplementary files. Table S2.docx
- Supplementary Material/Supplementary files. Text S1.docx
